# Supplementary material for: Effects of an Anti-Fertility Product on Reproductive Structures of Common Vole Males and Residues of Compounds
Source: Biology (Basel). 2024 Jun 19;13(6):450. doi: 10.3390/biology13060450 (PMC11200569; doi:10.3390/biology13060450)
Supplement: Supplementary file 1 [file biology-13-00450-s001.zip]

Archive with 1 entries (1 files):
- biology-2962613-supplementary.pdf
